# Supplementary material for: Parameter estimation and identifiability analysis for a bivalent analyte model of monoclonal antibody-antigen binding
Source: Anal Biochem. 2023 Oct 15;679:115263. doi: 10.1016/j.ab.2023.115263 (PMC10511885; doi:10.1016/j.ab.2023.115263)
Supplement: Multimedia component 2 [file mmc2.zip]

Archive with 1 entries (1 files):
- elsarticle.ins
